# Supplementary material for: Characteristics Peripheral Blood IgG and IgM Heavy Chain Complementarity Determining Region 3 Repertoire before and after Immunization with Recombinant HBV Vaccine
Source: PLoS One. 2017 Jan 23;12(1):e0170479. doi: 10.1371/journal.pone.0170479 (PMC5256919; doi:10.1371/journal.pone.0170479)
Supplement: S1 File — The raw sequences obtain from Tongji-SCBIT Biotechnology Corporation. The 6 samples from Y’s pre-immunization, Y’s post-immunization, L’s pre-immunization, L’s post-immunization, Z’s pre-immunization, and Z’s post-immunization were labelled as MID1 = YQ, MID2 = YH, MID3 = LQ, MID4 = LH, MID5 = ZQ, and MID6 = ZH, respectively. (ZIP) [file pone.0170479.s001.zip]

Archive with 7 entries (6 files):
- Raw sequences/
- Raw sequences/MID-1-4016_no_tag.fasta
- Raw sequences/MID-2-2935-no-tag.fasta
- Raw sequences/MID-3-2107-no-tag.fasta
- Raw sequences/MID-4-2107-no-tag.fasta
- Raw sequences/MID-5-2107-no-tag.fasta
- Raw sequences/MID-6-2107-no-tag.fasta
